# Supplementary material for: Maximum Somatic Allele Frequency-Adjusted Blood-Based Tumor Mutational Burden Predicts the Efficacy of Immune Checkpoint Inhibitors in Advanced Non-Small Cell Lung Cancer
Source: Cancers (Basel). 2022 Nov 17;14(22):5649. doi: 10.3390/cancers14225649 (PMC9688065; doi:10.3390/cancers14225649)
Supplement: Supplementary file 1 [file cancers-14-05649-s001.zip]

Archive with 3 entries (3 files):
- Supplementary Files(FigureS1-S5+TableS1-S2).pdf
- Supplementary Table_S3_Wang&Zhuo.xlsx
- Supplementary Table_S4_POPLAR&OAK.xlsx
